# Supplementary material for: Morphometric similarity differences in drug‐naive Parkinson's disease correlate with transcriptomic signatures
Source: CNS Neurosci Ther. 2024 Mar 26;30(3):e14680. doi: 10.1111/cns.14680 (PMC10964038; doi:10.1111/cns.14680)
Supplement: Supplementary file 2 — Dataset S1. [file CNS-30-e14680-s001.xlsx]

## Sheet: PLS1-
PLS1+ gene names	PLS1+ EntrezID	PLS1+ gene weights
PKIA	-13.6185	5569
NKAIN4	-13.5591	128414
FABP7	-13.5339	2173
LRRC3B	-13.3309	116135
DPYSL3	-13.1571	1809
RIPOR2	-13.1084	9750
TMEM159	-12.8184	57146
RAP2B	-12.4369	5912
ANKRD6	-12.2927	22881
GLRA2	-12.2306	2742
ATP2B4	-12.2281	493
SLIT1	-12.166	6585
PEA15	-12.1265	8682
GABRB1	-12.0876	2560
STUM	-11.9229	375057
GNG4	-11.8862	2786
SCN3B	-11.8677	55800
BIRC3	-11.7194	330
SCN9A	-11.6558	6335
CPNE6	-11.4952	9362
SSTR1	-11.4473	6751
GABRA5	-11.4266	2558
PTPRA	-11.3662	5786
PPM1M	-11.3604	132160
SLA	-11.3504	6503
PTGER3	-11.343	5733
UCHL3	-11.3369	7347
CFD	-11.3283	1675
TRIM36	-11.3255	55521
LY6H	-11.2939	4062
KCNG1	-11.2612	3755
CXorf57	-11.2592	55086
MMD	-11.2109	23531
GPR160	-11.2068	26996
DYDC2	-11.1492	84332
ATOH7	-11.1135	220202
ZCCHC12	-11.01	170261
EFNB3	-11.0043	1949
DOC2B	-10.9547	8447
FAM71F1	-10.9483	84691
ISOC1	-10.9061	51015
ZNF831	-10.8909	128611
PRKCG	-10.8887	5582
PRSS35	-10.7826	167681
B9D1	-10.7669	27077
PID1	-10.7259	55022
FARP1	-10.7232	10160
GNG2	-10.7212	54331
DNAH14	-10.6835	127602
WDR66	-10.6624	144406
GRIA1	-10.6537	2890
IL13RA2	-10.6438	3598
RRP7A	-10.5399	27341
CHID1	-10.4944	66005
TMEM158	-10.4795	25907
NECAB2	-10.4783	54550
PPP4R4	-10.4567	57718
CACNA1H	-10.4491	8912
NANOS1	-10.4455	340719
IFI27L2	-10.4347	83982
SULF2	-10.4233	55959
RAB27B	-10.3874	5874
RSPH9	-10.3682	221421
RIIAD1	-10.3592	284485
DAPL1	-10.3439	92196
TMEM200A	-10.2945	114801
C11orf97	-10.2833	643037
PRKCD	-10.2449	5580
PLCB2	-10.2422	5330
HPCAL4	-10.2358	51440
ZCCHC17	-10.2158	51538
TMEM263	-10.2156	90488
GDA	-10.2059	9615
NTSR1	-10.1021	4923
SYT17	-10.0641	51760
MYL5	-10.054	4636
FAM171B	-10.0499	165215
NUDT11	-10.0451	55190
SMARCD3	-10.0346	6604
COCH	-10.0336	1690
OST4	-9.95751	100128731
CPNE7	-9.95392	27132
BAIAP3	-9.93401	8938
SNX7	-9.90409	51375
ZCCHC18	-9.8924	644353
RNF150	-9.80837	57484
PYDC1	-9.80656	260434
ASCL2	-9.77807	430
NSFL1C	-9.7575	55968
YPEL1	-9.75212	29799
WDR86	-9.73312	349136
SPATA33	-9.73117	124045
DNAH5	-9.69013	1767
HTR1A	-9.68781	3350
ANKRD50	-9.65875	57182
RILPL2	-9.58684	196383
RAB36	-9.55017	9609
IFT22	-9.52845	64792
LRRC36	-9.5261	55282
EFCAB1	-9.49507	79645
CALM3	-9.49259	808
GMFG	-9.44655	9535
GRIN3A	-9.42337	116443
CAMK2D	-9.41036	817
GLOD4	-9.3789	51031
LOXL1	-9.33568	4016
TKFC	-9.33071	26007
KCNK2	-9.29981	3776
DDA1	-9.27651	79016
POLE4	-9.25681	56655
TDRD9	-9.22685	122402
C12orf45	-9.2162	121053
CPLX3	-9.20699	594855
DNAJA4	-9.19032	55466
PCED1B	-9.19015	91523
C5orf49	-9.17989	134121
SCARA5	-9.16738	286133
PGM2L1	-9.15463	283209
SLC16A2	-9.14563	6567
ZSCAN18	-9.13999	65982
ECHDC3	-9.1392	79746
FAM149A	-9.13909	25854
TCEA3	-9.1193	6920
DIRAS3	-9.09768	9077
KCTD4	-9.0697	386618
PLXNC1	-9.02551	10154
B3GALT6	-9.02137	126792
RAVER2	-8.99158	55225
MAOB	-8.98825	4129
C1orf50	-8.98697	79078
PSORS1C1	-8.97888	170679
THRA	-8.97487	7067
RASGEF1C	-8.96573	255426
HSPB11	-8.95289	51668
KCTD12	-8.94303	115207
RNASEH2A	-8.93714	10535
KLHDC8B	-8.93457	200942
GNB4	-8.91795	59345
CD24	-8.91607	100133941
MESP1	-8.90295	55897
GNG10	-8.88442	2790
SCGN	-8.85804	10590
WNT10B	-8.85772	7480
PRR5	-8.83337	55615
JPT1	-8.82179	51155
CPAMD8	-8.81511	27151
SLC7A4	-8.80666	6545
ARHGDIA	-8.78111	396
GABRA3	-8.7731	2556
LYRM9	-8.75117	201229
PNCK	-8.75	139728
C1QL3	-8.71775	389941
GOLM1	-8.69921	51280
KIRREL2	-8.6956	84063
TMSB10	-8.68559	9168
SNHG8	-8.68331	100093630
SLC30A10	-8.67749	55532
HIST1H2BK	-8.67305	85236
RBP4	-8.67281	5950
PCBD1	-8.63094	5092
CALHM6	-8.62367	441168
NIT2	-8.6188	56954
KCNN3	-8.61597	3782
PTPRR	-8.59483	5801
MAPK1	-8.59104	5594
PTGER4	-8.58476	5734
MAN1A1	-8.578	4121
CREM	-8.56551	1390
ZNF706	-8.55161	51123
LRRC56	-8.5061	115399
DDAH2	-8.48781	23564
GPC4	-8.48626	2239
CCDC90B	-8.45355	60492
LRRN2	-8.45183	10446
SLC26A11	-8.45094	284129
CTXN1	-8.4459	404217
CHMP1A	-8.41916	5119
PGAP1	-8.41561	80055
MRPS33	-8.40451	51650
PNMT	-8.37777	5409
MANEAL	-8.35029	149175
TMEFF2	-8.34982	23671
SYN2	-8.34809	6854
TRAPPC2L	-8.3474	51693
GRID2	-8.33246	2895
DCAKD	-8.32529	79877
DOK6	-8.3054	220164
SIL1	-8.30416	64374
KCNMB4	-8.29776	27345
CCBE1	-8.26853	147372
MBOAT2	-8.26721	129642
F12	-8.23678	2161
TUBB	-8.23004	203068
AP3S1	-8.21958	1176
SH3RF1	-8.19507	57630
AKAP14	-8.17278	158798
SLC4A3	-8.15102	6508
LSM3	-8.13806	27258
NKAIN2	-8.12799	154215
FZD1	-8.12614	8321
SST	-8.12376	6750
NUDT14	-8.12235	256281
PTCHD1	-8.11881	139411
ASIC2	-8.11768	40
ARMC10	-8.10367	83787
GPRIN2	-8.08325	9721
HES5	-8.06945	388585
TMEM176A	-8.0689	55365
RHBDD2	-8.05274	57414
FKBP1A	-8.05058	2280
GNB2	-8.04149	2783
GSG1	-8.03464	83445
COG1	-8.02927	9382
ARHGAP6	-8.01676	395
IGSF22	-8.01574	283284
PCSK5	-7.99901	5125
AMIGO2	-7.98322	347902
ASTN1	-7.97364	460
CEBPA	-7.96365	1050
ETNPPL	-7.94248	64850
THTPA	-7.94165	79178
RSU1	-7.92609	6251
MARCKS	-7.91713	4082
LOC642852	-7.89844	642852
ACADL	-7.89458	33
SLIT3	-7.88912	6586
DACH2	-7.88577	117154
HTR2C	-7.87976	3358
TBC1D26	-7.87587	353149
LUZP2	-7.85952	338645
LOH12CR2	-7.85335	503693
PPP1R1A	-7.84999	5502
GPD2	-7.849	2820
RSPO3	-7.83605	84870
IL33	-7.83267	90865
ARL15	-7.81588	54622
TMEM108	-7.78859	66000
SMIM29	-7.78176	221491
NNAT	-7.78012	4826
MGST1	-7.77126	4257
ACOT2	-7.76642	10965
TXN	-7.75328	7295
MR1	-7.74039	3140
HNRNPC	-7.7325	3183
FNBP1L	-7.72782	54874
CYB5R1	-7.71777	51706
GSTM3	-7.71186	2947
RIOX2	-7.70758	84864
ELL3	-7.70415	80237
PGRMC1	-7.70345	10857
DYRK3	-7.69929	8444
TUSC3	-7.66602	7991
SSSCA1	-7.6484	10534
LOC93622	-7.6388	93622
MCUB	-7.61761	55013
KLK7	-7.61725	5650
CDH11	-7.61181	1009
ZDHHC12	-7.61099	84885
CNTN1	-7.59998	1272
XKR4	-7.59496	114786
SNCA	-7.59017	6622
FAM181A	-7.58659	90050
GOLT1A	-7.58326	127845
FAM110C	-7.56598	642273
SCPEP1	-7.55018	59342
DLL3	-7.53499	10683
GNPTAB	-7.51447	79158
GABRB3	-7.51271	2562
LOC100288911	-7.50804	100288911
PACRG	-7.50746	135138
SHISAL1	-7.50509	85352
ALKAL2	-7.50439	285016
TG	-7.49829	7038
SEMA3D	-7.49163	223117
FZR1	-7.48681	51343
VAV1	-7.4867	7409
TENM3	-7.47047	55714
RASAL1	-7.46259	8437
LDHD	-7.45845	197257
RIPK2	-7.43663	8767
IL34	-7.42799	146433
DHDH	-7.40736	27294
ST20	-7.40651	400410
PCDH17	-7.40319	27253
GTF2F2	-7.40231	2963
GMFB	-7.40094	2764
ARHGAP4	-7.39893	393
SSTR2	-7.38993	6752
DIAPH3	-7.38579	81624
CETN2	-7.37602	1069
CMSS1	-7.37407	84319
SLC17A8	-7.36323	246213
KLK10	-7.35931	5655
HACD4	-7.35096	401494
PDE2A	-7.34677	5138
SH3BGRL3	-7.34211	83442
GNAO1	-7.31192	2775
EDNRB	-7.31031	1910
UHMK1	-7.30486	127933
KLF8	-7.29267	11279
LRRC42	-7.28931	115353
C6orf118	-7.28882	168090
SUMF1	-7.28593	285362
TIMM10	-7.28155	26519
NBDY	-7.27188	550643
TRIM27	-7.27147	5987
HBQ1	-7.23218	3049
RASL10A	-7.22993	10633
CD63	-7.21449	967
NOV	-7.21098	4856
DYNLL1	-7.20436	8655
NDUFAF8	-7.19164	284184
ZNRF1	-7.18478	84937
NUPR1	-7.18476	26471
ACSL4	-7.18191	2182
A1BG	-7.18175	1
CNR1	-7.17764	1268
LARGE1	-7.16849	9215
SNRNP27	-7.15661	11017
TXNL4A	-7.15604	10907
RRAGB	-7.14886	10325
TM2D3	-7.14801	80213
GPR88	-7.13537	54112
MRC1	-7.13369	4360
SLN	-7.11921	6588
ME1	-7.11735	4199
TSPAN18	-7.11338	90139
SMAD2	-7.09224	4087
LYZL4	-7.08727	131375
VPS37D	-7.08346	155382
NADK2	-7.08108	133686
RNF7	-7.06203	9616
LRPAP1	-7.0602	4043
RAPGEF4	-7.04294	11069
ARPC5	-7.03565	10092
ZNF226	-7.01169	7769
GTF2H5	-7.00996	404672
AQP4	-7.00259	361
MYADM	-6.99953	91663
NABP1	-6.98578	64859
ARL10	-6.98232	285598
B3GNT4	-6.97267	79369
ERC2	-6.96929	26059
GPRIN1	-6.96362	114787
AK5	-6.96016	26289
SEMA4A	-6.93862	64218
EFHC2	-6.93441	80258
FAM117A	-6.91271	81558
VAT1L	-6.90765	57687
TEKT2	-6.90565	27285
RSPO4	-6.89631	343637
FAM120AOS	-6.88333	158293
WWC1	-6.88122	23286
DNAH2	-6.87658	146754
FOLR2	-6.86641	2350
LOR	-6.86525	4014
CNIH2	-6.85884	254263
HRK	-6.85718	8739
CADM1	-6.85535	23705
CKS1B	-6.85399	1163
LINC01140	-6.8516	339524
SGSH	-6.84807	6448
PYGL	-6.84369	5836
VBP1	-6.82397	7411
PDGFRA	-6.8203	5156
BRMS1L	-6.81508	84312
KIF21B	-6.81334	23046
LSM4	-6.80862	25804
CASK	-6.80254	8573
FCGBP	-6.80216	8857
NAV3	-6.79701	89795
CFAP44	-6.78271	55779
RTBDN	-6.78231	83546
FILIP1	-6.78005	27145
RPL12	-6.77957	6136
TMEM176B	-6.77685	28959
S100A10	-6.76221	6281
LRP1B	-6.7609	53353
CABCOCO1	-6.75986	219621
HTR7	-6.75238	3363
HCST	-6.74414	10870
CDC42	-6.74295	998
TSEN34	-6.73043	79042
B3GALNT1	-6.72735	8706
TMTC1	-6.71694	83857
GLT8D2	-6.70985	83468
AP2A2	-6.70792	161
NR4A3	-6.70059	8013
TMEM17	-6.69801	200728
NPY	-6.69159	4852
PLB1	-6.68782	151056
CDH9	-6.68335	1007
YWHAZ	-6.67941	7534
MAPK8IP1	-6.67112	9479
PYCR1	-6.66452	5831
TOX3	-6.66406	27324
TAF9B	-6.6627	51616
NIPSNAP3A	-6.65918	25934
SYNPR	-6.65729	132204
MT1F	-6.64384	4494
FKBP1B	-6.63261	2281
GYPE	-6.62546	2996
OPRK1	-6.6222	4986
PCDH20	-6.6211	64881
OPRM1	-6.6166	4988
GHR	-6.61146	2690
PCDH15	-6.61022	65217
SQLE	-6.61008	6713
RHOC	-6.60943	389
COL21A1	-6.59321	81578
SCN7A	-6.58724	6332
POLR2G	-6.58265	5436
TNNT1	-6.5721	7138
TINCR	-6.57097	257000
ZNF727	-6.5673	442319
GCNT1	-6.56413	2650
CHCHD6	-6.55482	84303
CORO1A	-6.54418	11151
VEZT	-6.54356	55591
ADIRF	-6.52565	10974
SARNP	-6.51979	84324
LYPD1	-6.51694	116372
GLRA3	-6.51571	8001
BCR	-6.51517	613
BATF3	-6.51105	55509
PDE1A	-6.51105	5136
NHLRC1	-6.51043	378884
DACT1	-6.5059	51339
PEG10	-6.49911	23089
CYB5D2	-6.49398	124936
MOB1B	-6.49059	92597
KLHL1	-6.48167	57626
SUMO3	-6.47981	6612
SOWAHA	-6.47863	134548
PTHLH	-6.47671	5744
TOM1L1	-6.46839	10040
SPHKAP	-6.46095	80309
PYCR3	-6.45853	65263
WNT4	-6.45578	54361
ABLIM3	-6.43566	22885
ICAM5	-6.43054	7087
BRWD1	-6.42534	54014
WDR6	-6.42444	11180
TIMP2	-6.42402	7077
PTER	-6.41844	9317
LIN7B	-6.41066	64130
RTN4RL2	-6.40872	349667
ACVR2A	-6.40396	92
FABP5	-6.3942	2171
LOC728392	-6.38916	728392
NKD2	-6.38521	85409
OSR1	-6.38291	130497
NELFE	-6.38094	7936
FABP3	-6.37736	2170
SLC1A4	-6.36366	6509
SORBS2	-6.36366	8470
NKAIN3	-6.35719	286183
WFS1	-6.34641	7466
SNTG2	-6.34536	54221
TMEM68	-6.34196	137695
NUMBL	-6.34026	9253
NOVA2	-6.33503	4858
RCN2	-6.29877	5955
LMO3	-6.29781	55885
FXYD6	-6.29677	53826
HMGCS1	-6.29293	3157
GSKIP	-6.29171	51527
RYR3	-6.28774	6263
NCAM2	-6.28531	4685
E2F5	-6.27679	1875
IGFBP5	-6.27673	3488
IMPACT	-6.26505	55364
GRP	-6.25462	2922
BSPRY	-6.24897	54836
RGMB	-6.24361	285704
ENO1	-6.23768	2023
PPEF1	-6.2314	5475
SFMBT2	-6.23116	57713
C6orf52	-6.23018	347744
PIRT	-6.22739	644139
MCUR1	-6.20849	63933
IDS	-6.20591	3423
SLC35F2	-6.20567	54733
STK25	-6.19037	10494
SOX11	-6.18348	6664
BCKDK	-6.17756	10295
SLC26A4	-6.17168	5172
HEYL	-6.17045	26508
NUS1	-6.17028	116150
FADS2	-6.16999	9415
EGFEM1P	-6.16424	93556
KRT17	-6.16057	3872
MAPK3	-6.16054	5595
RPL39L	-6.15661	116832
SKAP2	-6.15145	8935
MAGEH1	-6.14802	28986
CCNA1	-6.14738	8900
MYL12B	-6.14183	103910
CHST1	-6.14009	8534
ATXN10	-6.13404	25814
SLC2A12	-6.13403	154091
RRP7BP	-6.1312	91695
HES4	-6.1224	57801
XYLT1	-6.12009	64131
JUN	-6.11004	3725
DMWD	-6.10351	1762
DUSP18	-6.09968	150290
GMIP	-6.09858	51291
KCNH7	-6.09845	90134
MYH7	-6.09247	4625
NAGK	-6.08933	55577
PRAF2	-6.08515	11230
C1orf194	-6.07673	127003
HIST1H2BC	-6.07537	8347
FAM102B	-6.07247	284611
LSP1	-6.06741	4046
PRMT2	-6.06594	3275
CRMP1	-6.06535	1400
MCFD2	-6.05608	90411
ST5	-6.05512	6764
PLAC9	-6.05339	219348
RPA2	-6.04326	6118
S100Z	-6.02117	170591
CNN3	-6.01487	1266
MMAB	-6.01021	326625
MT2A	-6.00361	4502
BORCS7	-5.99889	119032
NUDT10	-5.99597	170685
NTNG2	-5.991	84628
C12orf73	-5.98962	728568
LTBP4	-5.98196	8425
GPM6A	-5.97853	2823
CXADR	-5.96769	1525
SVOP	-5.96644	55530
SDK2	-5.96637	54549
RYR1	-5.96405	6261
PRPH2	-5.96137	5961
FKBP14	-5.95821	55033
CGREF1	-5.94836	10669
MYB	-5.93611	4602
CAPG	-5.93501	822
DTNBP1	-5.92023	84062
ADAMTS19	-5.91811	171019
IL10RA	-5.91199	3587
RAB3B	-5.90236	5865
ROBO1	-5.90047	6091
MINK1	-5.89857	50488
GLUD1	-5.89646	2746
TUBB2A	-5.88606	7280
GPM6B	-5.88474	2824
RGS14	-5.8838	10636
CPE	-5.88008	1363
CRIP2	-5.87835	1397
GALNT14	-5.87806	79623
TP53TG1	-5.87426	11257
ARHGAP12	-5.86808	94134
CNTNAP3	-5.86188	79937
MPV17L2	-5.8613	84769
TLL1	-5.85932	7092
NUTF2	-5.85891	10204
PSD3	-5.85232	23362
ZNF229	-5.84956	7772
ZC3HAV1	-5.84884	56829
ACTR3B	-5.84785	57180
CABP7	-5.84591	164633
CCDC85C	-5.84556	317762
NT5DC3	-5.84014	51559
GPR68	-5.83047	8111
GSS	-5.82989	2937
RAB8B	-5.82513	51762
ENOX1	-5.81738	55068
EXOC6	-5.80234	54536
DOK1	-5.78927	1796
CCDC112	-5.78922	153733
ADCY2	-5.78325	108
TNFRSF11A	-5.7709	8792
PDYN	-5.76966	5173
SCN3A	-5.76707	6328
C11orf1	-5.76428	64776
SHF	-5.76395	90525
SMAD3	-5.74756	4088
DDN	-5.74661	23109
TBC1D24	-5.72969	57465
LYPLAL1	-5.72768	127018
NEURL1B	-5.72456	54492
SCD5	-5.72278	79966
VWA5A	-5.72055	4013
PRMT6	-5.7182	55170
MYH15	-5.71699	22989
STOML1	-5.71468	9399
ACTR10	-5.71248	55860
TRPC4	-5.71235	7223
TENM1	-5.71213	10178
TNFAIP8L3	-5.70688	388121
SP5	-5.69548	389058
TMEM47	-5.69354	83604
PRR29	-5.69308	92340
KCTD21	-5.69238	283219
FGGY	-5.68874	55277
LIX1	-5.68807	167410
TRAPPC6A	-5.68165	79090
SERTM1	-5.68037	400120
SGSM2	-5.66622	9905
FBXO2	-5.66311	26232
CCNH	-5.65945	902
PLPP4	-5.65628	196051
STK17A	-5.64415	9263
B4GALT2	-5.64312	8704
CAMKV	-5.63934	79012
HRH1	-5.63665	3269
ADRA2C	-5.62994	152
VPS37B	-5.62889	79720
TNIK	-5.62419	23043
HRAS	-5.62367	3265
SEZ6L	-5.62155	23544
FEZF2	-5.61735	55079
KCNG3	-5.61484	170850
CYP26A1	-5.6143	1592
PPM1N	-5.61266	147699
DNAJC12	-5.61237	56521
AKIRIN2	-5.61195	55122
RIMBP2	-5.61109	23504
WNT7B	-5.60423	7477
CRHBP	-5.60332	1393
CBFB	-5.60205	865
RAP1B	-5.59937	5908
MAGED1	-5.59456	9500
STK32C	-5.58998	282974
IL1B	-5.58098	3553
C19orf12	-5.57842	83636
LGALS2	-5.57657	3957
DEAF1	-5.5745	10522
NFIB	-5.56766	4781
HEBP1	-5.56589	50865
KCNMB2	-5.56479	10242
ONECUT1	-5.56417	3175
CMTM8	-5.55588	152189
SAMD15	-5.5528	161394
ADRA1B	-5.55218	147
PPHLN1	-5.55068	51535
PCOLCE2	-5.54429	26577
FADS3	-5.54144	3995
TIMP1	-5.53968	7076
CYP46A1	-5.53965	10858
MARCO	-5.53913	8685
ADM5	-5.53522	199800
MT1L	-5.53048	4500
BAIAP2	-5.52999	10458
CAP1	-5.52947	10487
PALMD	-5.52214	54873
SH3GLB1	-5.51967	51100
INTU	-5.51052	27152
TSPAN2	-5.50896	10100
PLD6	-5.50666	201164
EMID1	-5.49989	129080
PELI1	-5.49051	57162
BCAN	-5.4708	63827
UFC1	-5.46515	51506
AMZ1	-5.46387	155185
GXYLT2	-5.46211	727936
ATP6V1C1	-5.45503	528
SCUBE2	-5.45033	57758
RRAS2	-5.44824	22800
CARMIL3	-5.44745	90668
RAN	-5.44218	5901
HES1	-5.43779	3280
SLC16A8	-5.43615	23539
CEP83	-5.43198	51134
PRKG1	-5.42846	5592
PPDPF	-5.42644	79144
SPATC1L	-5.42617	84221
GRIK2	-5.42297	2898
DSEL	-5.41377	92126
KLHL13	-5.41055	90293
SMAP1	-5.41011	60682
FAM105A	-5.3979	54491
SUSD1	-5.38552	64420
SFTPD	-5.38446	6441
RAP1GAP	-5.38444	5909
ITGB8	-5.38437	3696
HRASLS	-5.3807	57110
VAT1	-5.36629	10493
ADCYAP1R1	-5.36248	117
ZNF436	-5.36068	80818
PPP1R32	-5.35978	220004
HMGCR	-5.35887	3156
PTPRF	-5.35446	5792
CNGB1	-5.35405	1258
ALCAM	-5.35264	214
NOL4L	-5.35231	140688
IGF1	-5.3482	3479
ID4	-5.33161	3400
YWHAH	-5.32972	7533
PSMB1	-5.32243	5689
ARL16	-5.31975	339231
DNAJC10	-5.31559	54431
ATOX1	-5.30168	475
GGCT	-5.28948	79017
NUDT18	-5.2856	79873
PAX6	-5.28301	5080
CDH10	-5.28265	1008
SEMA4F	-5.28199	10505
GOSR2	-5.27867	9570
SPATA18	-5.27765	132671
PSMB2	-5.27701	5690
GGTA1P	-5.27546	2681
PRDX4	-5.27036	10549
WDFY4	-5.27021	57705
CACNG3	-5.26935	10368
TLDC1	-5.26856	57707
GABRA2	-5.2615	2555
MT1G	-5.26099	4495
NDUFC2	-5.24214	4718
LMO1	-5.2391	4004
PACS1	-5.23868	55690
RIC8A	-5.23666	60626
COG5	-5.23305	10466
C8orf46	-5.23228	254778
RAPH1	-5.22369	65059
PDGFC	-5.22297	56034
PKIB	-5.22236	5570
BCRP2	-5.2167	400892
ARFGEF3	-5.21659	57221
C1orf52	-5.2152	148423
NELL2	-5.20702	4753
TXLNB	-5.20656	167838
PLXDC2	-5.20537	84898
NOL4	-5.20301	8715
FBXO15	-5.19318	201456
FIBCD1	-5.19052	84929
OTUB2	-5.18976	78990
STYK1	-5.18245	55359
CHD3	-5.17958	1107
RGS22	-5.17249	26166
CDCA7	-5.17016	83879
CPT1C	-5.16893	126129
RFC3	-5.16817	5983
TGFBI	-5.16151	7045
HPGD	-5.14973	3248
UBE2S	-5.14628	27338
TFPT	-5.14319	29844
METTL5	-5.13861	29081
ILF3-AS1	-5.13185	147727
RPN2	-5.13172	6185
WDR54	-5.12983	84058
SOX5	-5.129	6660
CDKN2D	-5.12479	1032
MCTP1	-5.12455	79772
ZMAT1	-5.12449	84460
CACNG1	-5.12237	786
DNAH12	-5.11875	201625
RS1	-5.11826	6247
PNMA8A	-5.11672	55228
IL17RD	-5.1054	54756
ADIPOR1	-5.10251	51094
FAM49A	-5.10187	81553
ROBO2	-5.09925	6092
CTGF	-5.08728	1490
GPR6	-5.07795	2830
TP53I11	-5.07653	9537
DAP	-5.07015	1611
AGAP2	-5.06563	116986
RAB40B	-5.05906	10966
CDH4	-5.05369	1002
DCLK2	-5.05166	166614
CTSO	-5.04585	1519
BABAM2	-5.04381	9577
CCT5	-5.03994	22948
LRRN1	-5.0383	57633
OPHN1	-5.03526	4983
CENPP	-5.0327	401541
LRRC61	-5.03204	65999
ANO3	-5.02706	63982
TSPAN14	-5.02653	81619
DNAL1	-5.02234	83544
DHRS9	-5.01774	10170
VKORC1L1	-5.00722	154807
LYVE1	-5.00461	10894
PAFAH1B3	-5.0028	5050
FAM129B	-5.00234	64855
MED16	-5.00214	10025
MDGA1	-5.0011	266727
CIB2	-5.00083	10518
LINC01547	-5.00015	84536

## Sheet: PLS1+
PLS1+ gene names	PLS1+ EntrezID	PLS1+ gene weights
ASB13	15.4343	79754
KCNAB3	15.3883	9196
ANK1	14.415	286
SCRT1	14.0104	83482
SCN1B	13.8005	6324
OSBPL6	13.5204	114880
SERTAD4-AS1	13.3768	574036
IFFO1	13.1795	25900
ZYX	13.0976	7791
THAP10	13.0404	56906
GPAT3	12.9403	84803
SEMA7A	12.6245	8482
PIF1	12.6102	80119
SLC39A13	12.5893	91252
DCUN1D2	12.5739	55208
NT5M	12.5006	56953
MPP1	12.4803	4354
FGF9	12.4171	2254
KLF9	12.4168	687
JDP2	12.3387	122953
HTR1F	12.316	3355
PVALB	12.2793	5816
RHBDL3	12.223	162494
SCN1A	12.1489	6323
EIF5A2	12.1483	56648
GLCCI1	12.1458	113263
CCNI	12.1099	10983
HR	12.1096	55806
SLC24A2	12.0711	25769
UPP1	12.0195	7378
URM1	11.946	81605
NKX6-3	11.9014	157848
ZMAT4	11.8723	79698
LYPD5	11.8347	284348
DCBLD2	11.82	131566
RELL2	11.7613	285613
ESRRA	11.6936	2101
SERTAD4	11.6755	56256
ANKH	11.633	56172
ARHGAP9	11.5768	64333
MYH7B	11.5656	57644
SLC16A6	11.5436	9120
SLC25A37	11.5349	51312
ESRRG	11.5302	2104
SHD	11.4774	56961
RAD54B	11.4685	25788
FNDC5	11.4452	252995
AGO1	11.3239	26523
STAC2	11.2982	342667
GPR161	11.2802	23432
LAG3	11.2656	3902
PLXDC1	11.2081	57125
PPARGC1A	11.1943	10891
RAB37	11.1869	326624
CABP1	11.1426	9478
PLEKHH3	11.1331	79990
FRAT1	11.1025	10023
PELI3	11.0673	246330
SRA1	11.0573	10011
CKMT1B	11.053	1159
MAST4	10.9936	375449
RET	10.9743	5979
SYCP2	10.9693	10388
TRPC3	10.9577	7222
MCF2L	10.9429	23263
ATRNL1	10.9245	26033
GLS2	10.9128	27165
FAM217B	10.8446	63939
L2HGDH	10.834	79944
DHX35	10.7865	60625
VAMP1	10.7166	6843
GAS2	10.6863	2620
ZFYVE28	10.6624	57732
NAT8L	10.6248	339983
SLC5A6	10.6162	8884
APOL2	10.5636	23780
ADAM22	10.5528	53616
ZADH2	10.5524	284273
LYSMD4	10.5257	145748
MTCL1	10.5184	23255
EPB41	10.5013	2035
C3orf18	10.4801	51161
SPAG4	10.4684	6676
PIM3	10.4661	415116
PKD1	10.4586	5310
STPG1	10.4539	90529
TMEM81	10.4488	388730
HAPLN4	10.434	404037
PANX2	10.418	56666
TBCE	10.407	6905
KCNS1	10.3327	3787
IFNLR1	10.3255	163702
AHI1	10.3008	54806
FBXO32	10.2939	114907
MAP3K6	10.293	9064
KCNH6	10.293	81033
DIRAS1	10.2845	148252
FER1L4	10.2763	80307
KDM7A	10.2744	80853
TMEM86B	10.2648	255043
CAMTA1	10.2647	23261
DMKN	10.2633	93099
CPLX1	10.2407	10815
PAG1	10.234	55824
OSBPL1A	10.2329	114876
DPP8	10.2193	54878
FMN1	10.162	342184
USP13	10.1386	8975
RPS6KA3	10.1163	6197
DEXI	10.108	28955
OSBP2	10.0986	23762
SLC25A12	10.0694	8604
TMEM127	10.0593	55654
FAM131B	10.0177	9715
PLEKHA6	10.0152	22874
HCN1	9.99432	348980
PLCB1	9.98453	23236
RCAN2	9.98222	10231
KCNA1	9.90418	3736
FBXO33	9.89811	254170
RIMKLA	9.89745	284716
EPN3	9.87691	55040
ZNF365	9.83283	22891
KCNC1	9.81607	3746
EIF4E1B	9.81507	253314
SOHLH1	9.80329	402381
CORO6	9.79102	84940
RORA	9.78426	6095
TLE2	9.77002	7089
LRRC4	9.7567	64101
SLC39A14	9.73535	23516
SLC35C1	9.72711	55343
SYT12	9.72632	91683
SKIDA1	9.72443	387640
SLCO4A1	9.70737	28231
RFPL2	9.70318	10739
NIPAL2	9.68736	79815
KYAT1	9.67661	883
KCTD9	9.66491	54793
CDR2L	9.66198	30850
LGI3	9.64943	203190
MAP9	9.64428	79884
CLEC16A	9.6223	23274
PPIEL	9.59296	728448
POU6F1	9.57892	5463
CD99L2	9.57609	83692
ECM1	9.57505	1893
DNAJC4	9.5516	3338
CADPS2	9.5236	93664
RFX5	9.52312	5993
AR	9.48629	367
PDE4A	9.48291	5141
PRRT3	9.47739	285368
MADCAM1	9.47677	8174
ZFYVE19	9.46788	84936
MYO15A	9.46527	51168
ANK3	9.46395	288
UCP3	9.45262	7352
RSRC1	9.4381	51319
RELT	9.42626	84957
IPW	9.41802	3653
LRCH1	9.38299	23143
STARD5	9.37831	80765
GSTT1	9.37028	2952
MBNL2	9.36964	10150
FBLN7	9.36549	129804
MYO19	9.31458	80179
DTX3	9.31045	196403
ACVR1C	9.31009	130399
CTIF	9.3017	9811
CMYA5	9.2983	202333
NCOA3	9.27695	8202
ADCY9	9.27042	115
ZSCAN9	9.26971	7746
CHGA	9.23317	1113
SRPK1	9.23184	6732
ABCG4	9.2009	64137
FRAT2	9.19831	23401
ST3GAL6	9.18242	10402
REPIN1	9.17522	29803
MKNK2	9.17483	2872
PPARGC1B	9.13482	133522
ANKS6	9.13107	203286
SLC35A4	9.12701	113829
PCSK1	9.1129	5122
HS3ST1	9.11252	9957
ACTN4	9.0968	81
TSPAN9	9.09038	10867
SLC16A7	9.08712	9194
FBN1	9.04915	2200
DDHD2	9.04875	23259
CCDC39	9.03712	339829
ARHGEF18	9.03524	23370
CLK3	9.0335	1198
CAMK2G	9.02832	818
IDI2-AS1	9.02251	55853
ITPR1	9.01957	3708
TRIM7	9.01855	81786
INTS4P1	8.99709	285905
CDS1	8.98778	1040
PDP1	8.98265	54704
LUZP1	8.97895	7798
PKNOX2	8.97792	63876
LMLN	8.95685	89782
ALDH1A3	8.94984	220
PLEKHM2	8.94769	23207
ITPK1	8.93972	3705
ABTB1	8.93716	80325
DCPS	8.93208	28960
SLC19A2	8.92227	10560
ZBTB16	8.89292	7704
ICA1	8.87732	3382
DPY19L2P1	8.86828	554236
ATP4A	8.84541	495
NKX1-2	8.83616	390010
DCLRE1A	8.82095	9937
MIAT	8.80704	440823
ABCC8	8.80324	6833
PNKD	8.80302	25953
LAPTM4B	8.80084	55353
SYT2	8.79652	127833
SYNE4	8.7934	163183
NECAB3	8.78818	63941
CDC42EP3	8.78504	10602
TIFA	8.7785	92610
TRMT61B	8.77558	55006
CEMIP	8.7355	57214
FGF18	8.73456	8817
MTUS2	8.70108	23281
SLC38A11	8.69933	151258
VIPR2	8.69822	7434
P2RX6	8.69569	9127
ARC	8.68931	23237
FNDC4	8.6852	64838
MCF2	8.68197	4168
SHROOM2	8.67991	357
CACNA2D2	8.65529	9254
FAM78A	8.65085	286336
PLCXD1	8.64872	55344
NFIC	8.64715	4782
SAT2	8.63462	112483
CCL27	8.6289	10850
RNF113A	8.6246	7737
RASSF4	8.61112	83937
ANKRD34C	8.60583	390616
INA	8.60399	9118
LEPROTL1	8.58095	23484
ATP2B3	8.57746	492
NREP	8.56046	9315
TRIM26	8.551	7726
JADE1	8.54751	79960
ST8SIA1	8.54176	6489
CBX7	8.54161	23492
GK	8.54038	2710
COL7A1	8.53221	1294
RRNAD1	8.52214	51093
STAU2	8.51972	27067
STRADA	8.50438	92335
GSDMB	8.48887	55876
IER5	8.48496	51278
SRXN1	8.46316	140809
NR2C1	8.46251	7181
C1RL	8.44574	51279
TCTEX1D1	8.43773	200132
ANKS1A	8.43266	23294
NFKB1	8.42723	4790
SGK494	8.42659	124923
TTC39B	8.42296	158219
ADAMTS5	8.41485	11096
CENPJ	8.41449	55835
RASD2	8.41376	23551
STRBP	8.40958	55342
RFPL1	8.40836	5988
FAM78B	8.4014	149297
SEMA6D	8.39241	80031
ABLIM2	8.38927	84448
CHRD	8.38488	8646
BHLHE40	8.38417	8553
FIZ1	8.38402	84922
MRGPRF	8.37814	116535
TIGD3	8.37064	220359
WFDC2	8.36394	10406
KLF12	8.35715	11278
TUBD1	8.35138	51174
SLC39A8	8.35004	64116
PLCD4	8.34344	84812
FES	8.3387	2242
CLN6	8.33084	54982
FAM216A	8.33026	29902
KCNA2	8.32197	3737
KRBA1	8.30199	84626
TCF7L2	8.27976	6934
RNF157	8.27699	114804
AMMECR1	8.27274	9949
MRRF	8.27195	92399
SCN4B	8.25884	6330
PRMT7	8.25713	54496
SERPINB9	8.25705	5272
OSBPL5	8.25673	114879
MAT2B	8.25333	27430
SSH3	8.25012	54961
DENND1B	8.24105	163486
ZBTB21	8.22584	49854
PPTC7	8.20827	160760
ERICH5	8.1962	203111
CEP192	8.19483	55125
C17orf75	8.17933	64149
ZNF398	8.17923	57541
BCL2L2	8.16269	599
PJVK	8.16034	494513
CCDC177	8.15471	56936
ZNF385B	8.15326	151126
RORB	8.14958	6096
SNRNP35	8.14658	11066
NR3C1	8.13941	2908
CPSF1	8.13931	29894
TNIP1	8.13809	10318
IL1RAP	8.13644	3556
TMEM223	8.13227	79064
MAFB	8.11793	9935
MX1	8.10702	4599
DCP1A	8.10539	55802
AIFM3	8.07696	150209
STN1	8.05671	79991
SEC14L1	8.05168	6397
TAF1C	8.04313	9013
C6orf106	8.03595	64771
PCNX2	8.03398	80003
PLPP7	8.0338	84814
PCGF1	8.03272	84759
ANKRD29	8.03062	147463
NUDT22	8.01703	84304
SLC9A1	8.01267	6548
PREP	8.00247	5550
PFKFB2	7.99388	5208
ATG4D	7.9935	84971
ERRFI1	7.98909	54206
AGPAT3	7.9856	56894
KCNT1	7.97297	57582
TWNK	7.97264	56652
ZNF362	7.97199	149076
FZD4	7.94687	8322
ITM2A	7.93655	9452
ACTR1B	7.9306	10120
CTNNAL1	7.91895	8727
ATP2B2	7.91872	491
ENTPD4	7.90795	9583
TBC1D1	7.90436	23216
HERPUD1	7.89922	9709
FOXN3	7.89298	1112
NUDT5	7.88003	11164
GHRLOS	7.87778	100126793
CCNO	7.87669	10309
SEC14L5	7.84715	9717
PHYH	7.83826	5264
SPART	7.82828	23111
CDADC1	7.82573	81602
NR1D2	7.79248	9975
TNNC2	7.79175	7125
ARHGEF11	7.78182	9826
MCRS1	7.77818	10445
ARL4C	7.77721	10123
FSTL1	7.7755	11167
PLCB4	7.77391	5332
XYLT2	7.77069	64132
FASTKD5	7.76954	60493
MARF1	7.76309	9665
JAM2	7.76078	58494
CNNM1	7.75463	26507
SPNS2	7.74257	124976
CITED2	7.73873	10370
SIRT4	7.72247	23409
ACAN	7.7115	176
FAM110A	7.70201	83541
MGARP	7.70053	84709
EEPD1	7.69927	80820
PNISR	7.69256	25957
GRIP2	7.68811	80852
KLHL20	7.68709	27252
FLRT2	7.68213	23768
PARP3	7.67885	10039
ZNF630	7.67844	57232
ZNF385A	7.65608	25946
ADO	7.65398	84890
BAK1	7.65028	578
KAT8	7.64424	84148
COX7A1	7.64412	1346
PARD6B	7.64299	84612
ARHGEF17	7.64172	9828
DOK3	7.63708	79930
BCL3	7.63548	602
SLC38A2	7.62714	54407
TMEM132E	7.62293	124842
SLC25A5	7.60825	292
USP28	7.60768	57646
TDRD1	7.59738	56165
ZNF273	7.59406	10793
PPP1R3E	7.58668	90673
CDKN1B	7.58642	1027
NAGPA	7.58525	51172
ZNF641	7.58059	121274
PHF8	7.57684	23133
PRC1	7.57309	9055
ZNF655	7.57178	79027
EYA4	7.57085	2070
NGEF	7.563	25791
IER2	7.55669	9592
KLHL21	7.55222	9903
TRERF1	7.54622	55809
ZNF232	7.54157	7775
BLMH	7.54069	642
CABLES2	7.53945	81928
EMX1	7.53872	2016
TNFRSF25	7.53241	8718
CAMKK2	7.53153	10645
SV2C	7.5271	22987
TRAF3IP1	7.51892	26146
COL5A1	7.51668	1289
TMEM38A	7.51335	79041
INTS9	7.50767	55756
RHOBTB2	7.50504	23221
DND1	7.49889	373863
MC1R	7.49615	4157
PPFIA4	7.4899	8497
BEND6	7.48533	221336
SLC29A1	7.48455	2030
NEFH	7.47748	4744
TICAM1	7.46081	148022
IFFO2	7.45989	126917
AAAS	7.45965	8086
SLC38A1	7.45942	81539
SZT2	7.45136	23334
ZNF165	7.44553	7718
KCMF1	7.44088	56888
VAV3	7.43977	10451
GABRD	7.43929	2563
STARD9	7.42833	57519
GNRH1	7.41956	2796
UPF3A	7.41671	65110
CD274	7.41318	29126
PDIA5	7.39958	10954
ZBTB8OS	7.39512	339487
RTKN2	7.37586	219790
SCAMP5	7.37172	192683
ADAMTS13	7.36352	11093
BAZ1B	7.36154	9031
MICU3	7.33628	286097
GNB3	7.32864	2784
LIN9	7.32386	286826
RPP25	7.32326	54913
FGD5	7.31134	152273
NEIL1	7.30636	79661
KIAA1107	7.30114	23285
RNF220	7.29569	55182
UIMC1	7.28835	51720
NFKBIA	7.28387	4792
GTF2H2B	7.28332	653238
ATP1B1	7.27829	481
DDX11	7.27792	1663
RBMS1	7.27766	5937
PRIM1	7.27589	5557
TBC1D4	7.27162	9882
DENND4B	7.26745	9909
FANCI	7.26715	55215
WDR90	7.2623	197335
KCNK12	7.23027	56660
AMER1	7.21598	139285
ATP6V1E2	7.19855	90423
GPR158	7.19691	57512
AFTPH	7.19342	54812
ANKRD24	7.18659	170961
SORL1	7.18103	6653
ANKS3	7.18025	124401
EHD2	7.17858	30846
METTL24	7.17852	728464
PLA2R1	7.17487	22925
SLC9A5	7.17227	6553
SMCO4	7.17053	56935
STS	7.1695	412
SDSL	7.16348	113675
PDP2	7.1624	57546
USP45	7.15903	85015
IDE	7.15701	3416
INTS8	7.15342	55656
OR2L13	7.15053	284521
BRINP1	7.14712	1620
WDR4	7.14112	10785
LAT	7.13633	27040
TPRKB	7.11692	51002
SH3RF2	7.11107	153769
RAB40C	7.11089	57799
VSTM2A	7.10777	222008
MUM1	7.10038	84939
CNTNAP1	7.09469	8506
PIM1	7.08631	5292
DPY19L1P1	7.0854	100129460
SLC12A5	7.07934	57468
CDKN2C	7.07832	1031
FLJ23867	7.07008	200058
FLT3	7.05836	2322
PPP1R3F	7.05386	89801
SETD6	7.05377	79918
SEMA4C	7.05347	54910
SLC45A4	7.05184	57210
MAX	7.05007	4149
SLITRK3	7.04998	22865
BTBD11	7.04351	121551
TGM1	7.03154	7051
PAXIP1	7.03116	22976
BICRAL	7.03069	23506
DNAJC16	7.02666	23341
BMS1	7.02333	9790
ADAM8	7.02283	101
JAKMIP2	7.02175	9832
ZNF487	7.02067	642819
ZBTB7A	7.01854	51341
SPACA6	7.01737	147650
STK26	7.01566	51765
NCOR2	7.01123	9612
CUX2	7.00927	23316
ELMOD3	7.00821	84173
NOP2	7.0069	4839
NUB1	7.00531	51667
OVGP1	7.00253	5016
DSCC1	6.9929	79075
NDRG3	6.97863	57446
HIVEP2	6.97857	3097
IRS1	6.97622	3667
OSBPL2	6.97202	9885
KDELC1	6.97191	79070
CCDC186	6.97093	55088
CHAF1A	6.96786	10036
RNF208	6.96315	727800
MYBBP1A	6.96089	10514
LINC00889	6.95769	158696
FAM49B	6.95691	51571
IGIP	6.95666	492311
HES6	6.94746	55502
LRPPRC	6.94632	10128
TMTC4	6.94006	84899
PGBD4	6.93807	161779
IGFALS	6.93591	3483
CROCCP2	6.93103	84809
THSD4	6.92988	79875
NOXO1	6.92981	124056
ZNF598	6.92203	90850
DDX23	6.91458	9416
PPIL3	6.91287	53938
NCK2	6.91223	8440
NR3C2	6.90984	4306
KLHL24	6.90984	54800
SMOC2	6.90392	64094
TMCC2	6.90153	9911
DEPDC5	6.89792	9681
RANBP17	6.89071	64901
RADIL	6.88812	55698
RPGR	6.88802	6103
RBM41	6.88764	55285
PKD2	6.88565	5311
PPARD	6.88237	5467
CSDC2	6.87942	27254
TNFAIP1	6.87924	7126
KCNB1	6.87014	3745
HMGB2	6.86788	3148
MAGI3	6.86514	260425
SFI1	6.86142	9814
CDKL1	6.85943	8814
C18orf25	6.85934	147339
BUD13	6.84992	84811
ONECUT2	6.84685	9480
MAP1LC3B	6.8437	81631
GSK3B	6.83836	2932
ARNTL	6.83542	406
DUS1L	6.83183	64118
PLAT	6.82991	5327
MAML1	6.82914	9794
RAI1	6.82639	10743
MYBPHL	6.82496	343263
PER1	6.8204	5187
PRDM2	6.81825	7799
CACNA1A	6.81373	773
NF2	6.80551	4771
CISD2	6.80502	493856
SNAP25	6.80344	6616
NEXN	6.80072	91624
C6orf47	6.79883	57827
DNAJC5G	6.79712	285126
KCNQ5	6.78851	56479
EZH2	6.78529	2146
RAB11FIP5	6.78102	26056
MTAP	6.78021	4507
TMEM132C	6.77807	92293
GLIS1	6.77157	148979
MRPL58	6.76896	3396
KCNS2	6.76846	3788
FAM210B	6.76024	116151
SLC47A1	6.74749	55244
PRSS16	6.74711	10279
PLAGL2	6.74116	5326
ARID5B	6.74079	84159
OXNAD1	6.73585	92106
HAGHL	6.73563	84264
FADS6	6.73046	283985
LRRC38	6.72698	126755
ARL6IP5	6.71525	10550
SDHA	6.71471	6389
PLEKHM1	6.71166	9842
SPHK2	6.70923	56848
LRRC49	6.70398	54839
CPNE9	6.70367	151835
KCNH4	6.7013	23415
MATK	6.70112	4145
ST6GALNAC1	6.69612	55808
KHDC4	6.69477	22889
RALY	6.69312	22913
TRMT10A	6.68897	93587
RAB11FIP3	6.68387	9727
IER5L	6.68226	389792
ZBTB34	6.67978	403341
ROCK2	6.67965	9475
CYB5R4	6.67351	51167
CA7	6.66057	766
ARIH2	6.66051	10425
TMEM204	6.64211	79652
STAT4	6.6327	6775
FAM214A	6.62415	56204
KDF1	6.62407	126695
SF3B1	6.61625	23451
CDON	6.61452	50937
WDR19	6.61328	57728
CCDC146	6.60793	57639
TIAM2	6.60772	26230
TRAK2	6.60137	66008
ST3GAL3	6.59759	6487
SORBS3	6.59479	10174
GLIPR1	6.59369	11010
ZFYVE27	6.59351	118813
PTX3	6.59219	5806
EMCN	6.59167	51705
CCNB1IP1	6.58822	57820
BCAT1	6.58804	586
CARD9	6.58783	64170
CAD	6.58716	790
GPR108	6.58438	56927
RILP	6.57226	83547
DTWD2	6.5672	285605
RPS6KB1	6.56352	6198
CAST	6.5528	831
FMN2	6.55198	56776
ARMT1	6.5513	79624
TADA2B	6.54832	93624
RAPGEF6	6.53872	51735
CHRNA2	6.53517	1135
PECR	6.5334	55825
HSPBAP1	6.5321	79663
BHLHE41	6.53196	79365
SLC25A25	6.52693	114789
TSHZ1	6.52581	10194
SOAT1	6.52567	6646
ZNF268	6.52391	10795
LIN28B	6.52331	389421
MOB2	6.52061	81532
KREMEN1	6.5161	83999
MOK	6.5088	5891
FAM160B2	6.50703	64760
ZCCHC8	6.50692	55596
DGCR9	6.50365	25787
ELMO3	6.49689	79767
ULK3	6.49561	25989
ARSG	6.49532	22901
NAP1L2	6.49178	4674
ZNF250	6.49118	58500
KIAA1551	6.48947	55196
NFIL3	6.48246	4783
CCDC130	6.48169	81576
CAMKK1	6.48043	84254
PASK	6.47822	23178
SOCS5	6.47545	9655
CFL2	6.47239	1073
ZNF358	6.46711	140467
MLLT6	6.46628	4302
MAP3K13	6.46452	9175
TEPSIN	6.45982	146705
ETV6	6.45496	2120
HERC6	6.44518	55008
ARHGEF10L	6.445	55160
THEM6	6.44456	51337
RRS1	6.44212	23212
NUAK1	6.43642	9891
PRB2	6.43414	653247
LY6D	6.4217	8581
SMARCD2	6.42156	6603
TRIM52	6.42123	84851
MTMR2	6.41957	8898
ATG16L1	6.41452	55054
TMEM145	6.41171	284339
DOT1L	6.41164	84444
PLEKHG1	6.40997	57480
MRNIP	6.40318	51149
GDPD1	6.40065	284161
TBC1D16	6.39572	125058
ZBED5	6.39164	58486
NR1D1	6.38885	9572
WIPI1	6.38882	55062
ADPRHL1	6.38789	113622
RCN3	6.38756	57333
ESYT1	6.38532	23344
PRB1	6.3789	5542
GHDC	6.37412	84514
MOCS1	6.373	4337
MLLT10	6.36836	8028
TMEM268	6.36748	203197
HSPA4L	6.36543	22824
KNDC1	6.36421	85442
GZF1	6.36155	64412
SLC26A10	6.36085	65012
HSPA1L	6.35763	3305
KDM2B	6.35633	84678
RNF26	6.35466	79102
ZNF629	6.35306	23361
NAPEPLD	6.35289	222236
C3orf58	6.35215	205428
COL6A1	6.3492	1291
PEPD	6.34831	5184
DVL2	6.34445	1856
SLC20A1	6.34305	6574
ANKZF1	6.33986	55139
IGFBP2	6.33973	3485
WDYHV1	6.33843	55093
SEPHS1	6.3256	22929
POSTN	6.32547	10631
MTMR4	6.32356	9110
KNG1	6.32122	3827
OBSL1	6.3179	23363
AUH	6.31733	549
MBD3	6.31684	53615
ZNF223	6.30993	7766
CA13	6.30581	377677
DNASE1L2	6.304	1775
MED11	6.29581	400569
KCNJ14	6.28845	3770
MAGEL2	6.28113	54551
ATP1B3	6.27428	483
IL6R	6.27064	3570
PPIL2	6.26888	23759
MKX	6.26838	283078
ANKRD9	6.26662	122416
TMEM25	6.26512	84866
NAALAD2	6.2648	10003
RTN2	6.26381	6253
SETD7	6.25606	80854
PHC2	6.25247	1912
NFIX	6.25064	4784
LPCAT4	6.24909	254531
AVPI1	6.24384	60370
RRM2B	6.23475	50484
RSPO2	6.23446	340419
ZNF777	6.23359	27153
OPN3	6.21279	23596
ZBTB4	6.20343	57659
KDM4C	6.20129	23081
METAP2	6.19976	10988
DNAJC21	6.19796	134218
NSMAF	6.19653	8439
MRPS30	6.18532	10884
TFB2M	6.17438	64216
DPH3	6.17357	285381
LEAP2	6.16662	116842
CCSER1	6.16379	401145
SBNO1	6.16286	55206
NOSTRIN	6.16058	115677
MAD1L1	6.15629	8379
MRPS31	6.15569	10240
NOVA1	6.15449	4857
EHMT1	6.15092	79813
GTF3C3	6.14747	9330
LRRC59	6.13781	55379
ACSL3	6.13757	2181
DGCR8	6.12528	54487
ADM	6.12199	133
DNAAF2	6.12098	55172
FAM43A	6.11775	131583
IQSEC1	6.11714	9922
ASTE1	6.11428	28990
MSRB3	6.1142	253827
HCN2	6.1139	610
EML6	6.11361	400954
TCHH	6.10431	7062
REPS1	6.10041	85021
TRIM35	6.09929	23087
PCP4L1	6.09928	654790
RSAD1	6.09904	55316
MAP3K9	6.0985	4293
NEFM	6.09748	4741
RGL2	6.09405	5863
RPUSD2	6.08978	27079
CKB	6.08099	1152
CACNG2	6.06207	10369
LINC00999	6.05863	399744
ABCC5	6.05348	10057
ANO5	6.05307	203859
DLG5	6.05224	9231
RNLS	6.05201	55328
MYC	6.04969	4609
PLXNA2	6.0483	5362
LRRFIP1	6.04669	9208
SYT3	6.04462	84258
ALX3	6.03764	257
ARHGAP26	6.03573	23092
ABCA6	6.02877	23460
DAZAP1	6.02865	26528
PIAS2	6.02673	9063
EGR1	6.02672	1958
NMRK1	6.02408	54981
LTB	6.02315	4050
PIP5K1C	6.02164	23396
ZCCHC3	6.0194	85364
CAPN15	6.01853	6650
CCDC25	6.01437	55246
EML2	6.01409	24139
NOP53	6.01009	29997
MFAP3	6.00862	4238
OSGEPL1	6.00852	64172
UBP1	6.00266	7342
PLEKHO1	6.00245	51177
PIP4P2	5.99898	55529
LMTK2	5.99814	22853
F8A1	5.99813	8263
GFRA2	5.99399	2675
ZNF333	5.99316	84449
HYLS1	5.99132	219844
MID2	5.98843	11043
UBE2O	5.97369	63893
GATAD2A	5.97086	54815
USPL1	5.9681	10208
HRC	5.96809	3270
IKBKB	5.9659	3551
COG2	5.96422	22796
RAD52	5.96106	5893
AIFM1	5.9526	9131
MIR4697HG	5.95149	283174
FOSL2	5.94976	2355
GPR146	5.94612	115330
FRMD5	5.94518	84978
POLD3	5.94039	10714
WASHC1	5.93974	100287171
C4orf3	5.93904	401152
STX6	5.93816	10228
TRIM37	5.93675	4591
ESAM	5.93412	90952
CHML	5.93302	1122
EEF2K	5.93255	29904
TTI2	5.93179	80185
IFT172	5.92974	26160
FAM57B	5.92942	83723
SNTG1	5.9217	54212
PURB	5.92053	5814
CACNG7	5.91912	59284
TBC1D19	5.9178	55296
MIOS	5.91362	54468
USF2	5.90568	7392
LCA5	5.90537	167691
ZNF791	5.90336	163049
ZNF502	5.90129	91392
KIAA1614	5.90034	57710
SLTM	5.89335	79811
STX19	5.89319	415117
TAF4B	5.89079	6875
CACNG8	5.89067	59283
ATP10A	5.88766	57194
DPY19L2P2	5.88709	349152
GPLD1	5.87902	2822
GSE1	5.87715	23199
CERK	5.87603	64781
LINC01106	5.87257	151009
TAPBP	5.86827	6892
NFYC	5.86807	4802
CPEB3	5.86291	22849
HARS	5.85214	3035
PDCL3	5.84812	79031
PMEPA1	5.8481	56937
ITPKC	5.84533	80271
MOSPD1	5.84044	56180
SNCB	5.83256	6620
HEXIM1	5.8321	10614
ST8SIA5	5.83156	29906
VPS54	5.8307	51542
WDR81	5.82952	124997
IPO5	5.82627	3843
OXA1L	5.82202	5018
CASP3	5.82065	836
MICU2	5.8196	221154
STAG3L4	5.81557	64940
PLEKHA1	5.81493	59338
SRARP	5.81256	149563
LYNX1	5.80606	66004
HECW1	5.80463	23072
CELSR2	5.80376	1952
PCNT	5.80267	5116
ARAP3	5.80254	64411
USP6NL	5.79881	9712
JRK	5.79817	8629
NIF3L1	5.79618	60491
MSTO2P	5.79382	100129405
NR1H2	5.79362	7376
CNNM2	5.79145	54805
MICAL2	5.79083	9645
MPC1	5.7903	51660
MXI1	5.78998	4601
ZNF366	5.78977	167465
SLC7A8	5.78221	23428
TCERG1	5.77336	10915
ITFG2	5.76735	55846
ZNF25	5.76181	219749
ABCB10	5.76176	23456
CIT	5.75919	11113
PFAS	5.75783	5198
CLCN2	5.75548	1181
ECSIT	5.75006	51295
SCN8A	5.74404	6334
IQCE	5.74145	23288
ZFHX2	5.73946	85446
KCNJ11	5.73616	3767
TAF12	5.73164	6883
JAKMIP3	5.73111	282973
BRPF1	5.73037	7862
GABRG2	5.73003	2566
KIF5A	5.72974	3798
LRRC75A	5.72796	388341
YPEL4	5.72572	219539
CLGN	5.72504	1047
TDRD7	5.72383	23424
POU2F2	5.71921	5452
HSD11B1	5.71828	3290
ETS2	5.71351	2114
SSX2IP	5.71166	117178
TTC39A	5.7096	22996
ZMYND8	5.70883	23613
FLYWCH1	5.70804	84256
OGDHL	5.70792	55753
PILRA	5.70467	29992
CEACAM19	5.703	56971
MYOZ3	5.70222	91977
ZNF567	5.69994	163081
MYO5C	5.69966	55930
FASTKD1	5.69893	79675
SYN3	5.69668	8224
NET1	5.69304	10276
POU3F2	5.69184	5454
CEP152	5.685	22995
POLDIP2	5.68462	26073
BICDL2	5.68327	146439
NOS2	5.67762	4843
SESN2	5.67724	83667
BRWD3	5.67219	254065
P3H3	5.66482	10536
PAIP1	5.65871	10605
FOCAD	5.65719	54914
SDHAF2	5.65685	54949
PTH1R	5.65494	5745
NAAA	5.65076	27163
TMEM170B	5.64819	100113407
AFAP1L1	5.6441	134265
HAR1A	5.64096	768096
KCNIP3	5.6368	30818
FAM89B	5.63588	23625
TBCC	5.63533	6903
ZNF786	5.62405	136051
CDH7	5.62191	1005
PLEKHF1	5.61908	79156
SH3BGRL	5.60874	6451
FOSB	5.6082	2354
UBAC1	5.60818	10422
ETS1	5.60115	2113
ZNF133	5.59691	7692
FBXO46	5.59592	23403
ATP1A1	5.59512	476
MFSD9	5.59368	84804
DDX3Y	5.59001	8653
CAMK1D	5.57811	57118
ZNF34	5.57595	80778
PNLDC1	5.57536	154197
HS6ST1	5.57301	9394
NDUFA10	5.56422	4705
ELAVL4	5.55621	1996
HSPB6	5.55317	126393
ZSWIM4	5.55162	65249
GALT	5.54971	2592
CDC25B	5.54951	994
SENP7	5.5495	57337
PPP1R16B	5.54354	26051
VAPA	5.54277	9218
ATP8B2	5.54216	57198
SIPA1L3	5.53488	23094
SUSD5	5.53255	26032
SPTBN4	5.52856	57731
SHMT1	5.52464	6470
EFNA5	5.51719	1946
TBR1	5.51346	10716
INPP5J	5.51283	27124
ITGA2B	5.51228	3674
GCC2	5.51173	9648
SLC25A32	5.51169	81034
BIN3	5.51144	55909
ANXA6	5.51063	309
FAM20A	5.50423	54757
KIF9	5.49751	64147
PRR22	5.49726	163154
OCEL1	5.49567	79629
NELFA	5.49493	7469
ZDHHC2	5.49152	51201
UBN1	5.49042	29855
CCDC47	5.48655	57003
C9orf72	5.48653	203228
C2CD5	5.47933	9847
ZNF692	5.47202	55657
FGR	5.46561	2268
C21orf33	5.46151	8209
FLJ42627	5.45677	645644
SLC22A23	5.45665	63027
ADGRA2	5.45476	25960
SEC16A	5.4537	9919
DHX16	5.45214	8449
CCR10	5.45165	2826
RNF144B	5.45152	255488
FBXL12	5.44967	54850
SPAG5	5.44949	10615
SOX17	5.44941	64321
MGA	5.44934	23269
KBTBD11	5.44714	9920
CEP290	5.44523	80184
EIF1AX	5.44302	1964
C4orf33	5.44226	132321
SORT1	5.44197	6272
EXTL2	5.44009	2135
RMDN2	5.43827	151393
PGP	5.42967	283871
YOD1	5.42744	55432
INSM2	5.42668	84684
ZNF385D	5.41962	79750
KITLG	5.41934	4254
PPP3CA	5.41909	5530
KIF5C	5.41856	3800
PPL	5.41813	5493
STK35	5.41757	140901
CLIP4	5.41387	79745
MCF2L2	5.41256	23101
HTR5A	5.41206	3361
ABHD11	5.40908	83451
UBAP1	5.40378	51271
MTRF1L	5.4031	54516
H1F0	5.3975	3005
MKRN2	5.39567	23609
ASAP2	5.39373	8853
WASHC4	5.39138	23325
LRRC20	5.3894	55222
EFCAB7	5.38842	84455
ATF4	5.38608	468
RANBP2	5.3834	5903
CTSK	5.38279	1513
FBXL15	5.37654	79176
ZNF540	5.37466	163255
ZNF142	5.3737	7701
DENND4C	5.37304	55667
B4GALT6	5.36815	9331
SNHG1	5.36216	23642
PARD6G	5.35534	84552
TDRD3	5.35523	81550
HS3ST5	5.35446	222537
EMILIN3	5.35202	90187
STXBP5L	5.35144	9515
STARD10	5.35081	10809
TMEM255B	5.34691	348013
SLC6A6	5.34227	6533
MTIF2	5.34041	4528
CUL3	5.33887	8452
FCRLB	5.33326	127943
RPH3A	5.33091	22895
PLAGL1	5.32906	5325
RERGL	5.32851	79785
DESI2	5.32741	51029
TOMM40L	5.3219	84134
MITF	5.31506	4286
MRPL45	5.31504	84311
HMBS	5.31425	3145
IFRD2	5.30914	7866
SETBP1	5.29701	26040
RND2	5.29688	8153
IRF2BP1	5.29653	26145
TRMU	5.29251	55687
TRPM3	5.29175	80036
KBTBD4	5.28902	55709
STK36	5.28867	27148
KCNJ3	5.28589	3760
TANGO2	5.28499	128989
MKKS	5.28464	8195
C9orf3	5.28319	84909
SNX12	5.27972	29934
COASY	5.2761	80347
ASGR1	5.27497	432
ZBTB11	5.26823	27107
NTN4	5.26717	59277
ZC3H10	5.26587	84872
INPP5E	5.2638	56623
EMB	5.25993	133418
PHLDB2	5.25331	90102
ABCC1	5.25055	4363
C21orf58	5.24736	54058
STAR	5.24251	6770
CCDC184	5.24231	387856
EPHX4	5.23971	253152
YY1AP1	5.23347	55249
CORO7	5.23302	79585
SAP30L	5.2329	79685
C12orf49	5.22808	79794
HSPB2	5.22639	3316
PLXNA4	5.22583	91584
TTC39C	5.22543	125488
BTN3A3	5.22515	10384
DNM3	5.22201	26052
FKBP11	5.22144	51303
RCC2	5.22009	55920
AP1S2	5.21901	8905
TMEM109	5.21822	79073
ATAD2	5.21327	29028
REEP6	5.21192	92840
DHX33	5.21006	56919
CTSC	5.20028	1075
EPHB6	5.19975	2051
TPCN1	5.19796	53373
DIO3OS	5.19674	64150
SPSB3	5.19342	90864
CLEC2L	5.1911	154790
MRPL39	5.18995	54148
ZBTB5	5.18793	9925
MYLK2	5.1867	85366
LONP1	5.1842	9361
NRN1	5.18355	51299
MIR9-3HG	5.18089	254559
SIPA1L2	5.17799	57568
CCDC57	5.17694	284001
ARL3	5.17518	403
GSAP	5.17145	54103
NDUFA4L2	5.17106	56901
CS	5.1705	1431
STX16	5.16972	8675
TRIP4	5.1685	9325
HNRNPH1	5.16825	3187
CAVIN4	5.15651	347273
GCC1	5.15641	79571
INPP5A	5.15619	3632
KCNH1	5.15611	3756
GEMIN7	5.15552	79760
SLC22A5	5.15263	6584
FBXO9	5.15058	26268
COQ10A	5.14986	93058
TMEM14C	5.14888	51522
RXRB	5.14876	6257
FKBP4	5.14734	2288
PIDD1	5.14253	55367
SCX	5.141	642658
MIA3	5.13865	375056
UNC79	5.13794	57578
GIGYF1	5.13777	64599
RHOBTB1	5.13753	9886
ATP1A3	5.13611	478
CAPS2	5.13523	84698
CEP97	5.12931	79598
FZD6	5.12845	8323
ZNF830	5.12744	91603
PTGDR2	5.127	11251
PPM1A	5.12388	5494
CCDC144CP	5.12306	348254
APBB3	5.12288	10307
MUC20	5.12288	200958
ACSL6	5.12169	23305
DACT2	5.11724	168002
TAP1	5.11104	6890
CLIP2	5.10945	7461
PHKA2	5.10929	5256
MRPL48	5.10783	51642
BCL6B	5.10566	255877
FOXRED1	5.10524	55572
ZFYVE9	5.1052	9372
SLC6A1	5.10503	6529
EIF4A2	5.1049	1974
CELSR3	5.10348	1951
DHX8	5.10306	1659
BACH2	5.10076	60468
RNF44	5.09879	22838
NCDN	5.09618	23154
ANKRD2	5.08977	26287
ZNF76	5.08817	7629
ATXN2L	5.08793	11273
CYP2E1	5.08069	1571
F7	5.0771	2155
ITIH5	5.07605	80760
ATPAF2	5.07562	91647
SLC38A9	5.07533	153129
DGCR2	5.07431	9993
DENND6A	5.07028	201627
SLC15A4	5.06985	121260
VILL	5.06983	50853
SLC25A36	5.06838	55186
RARB	5.06716	5915
GAS6	5.06571	2621
DPY19L2P4	5.06429	442523
BRSK1	5.06367	84446
C6orf136	5.06146	221545
KCNS3	5.05665	3790
TRABD	5.05479	80305
LRR1	5.05476	122769
ABCF2	5.05446	10061
DUSP1	5.05445	1843
FAM81A	5.05408	145773
ZNF3	5.05227	7551
POMT2	5.05045	29954
SLC25A41	5.04989	284427
ZSCAN26	5.04947	7741
TRIM54	5.04756	57159
LRRK2	5.04143	120892
NOTCH4	5.04027	4855
CRYGS	5.03853	1427
NSUN5	5.03799	55695
KIAA1841	5.03433	84542
DLGAP2	5.02956	9228
FBXO31	5.02711	79791
ZSCAN31	5.02603	64288
ZNF767P	5.02188	79970
TGFBRAP1	5.01844	9392
ZNF783	5.01811	100289678
APBA2	5.01765	321
RNF168	5.0173	165918
C11orf68	5.0171	83638
RASGRP2	5.01677	10235
NEB	5.01626	4703
RASIP1	5.01488	54922
FANCC	5.00271	2176
